# Supplementary material for: Holter Recordings at Initial Assessment for Long QT Syndrome: Relationship to Genotype Status and Cardiac Events
Source: J Cardiovasc Dev Dis. 2022 May 23;9(5):164. doi: 10.3390/jcdd9050164 (PMC9147587; doi:10.3390/jcdd9050164)
Supplement: Supplementary file 1 [file jcdd-09-00164-s001.zip]

Archive with 1 entries (1 files):
- jcdd-1673827-supplementary.pdf
